# Supplementary material for: Multiplexed DNA Methylation Analysis in Colorectal Cancer Using Liquid Biopsy and Its Diagnostic and Predictive Value
Source: Curr Issues Mol Biol. 2021 Oct 3;43(3):1419–35. doi: 10.3390/cimb43030100 (PMC8929153; doi:10.3390/cimb43030100)
Supplement: Supplementary file 1 [file cimb-43-00100-s001.zip]

Archive with 1 entries (1 files):
- cimb-1351840-SI.csv
