# Supplementary material for: Multiplexed DNA Methylation Analysis in Colorectal Cancer Using Liquid Biopsy and Its Diagnostic and Predictive Value
Source: Curr Issues Mol Biol. 2021 Oct 3;43(3):1419–35. doi: 10.3390/cimb43030100 (PMC8929153; doi:10.3390/cimb43030100)
Supplement: Supplementary file 1 [file cimb-43-00100-s001.zip › cimb-1351840-SI.csv]

Assay_reg	reg_id	chr	start	end	width	enhancers	promoters	1to5kb	5UTRs	exons	introns	3UTRs	cpg_islands	cpg_shores	cpg_shelves	cpg_inter
reg105	20:30290430-30290625	20	30290430	30290625	196			LINC01597								1
reg12	3:75609702-75609873	3	75609702	75609873	172											1
reg127	9:65565298-65565513	9	65565298	65565513	216								1	1
reg137.3	4:49855069-49855202	4	49855069	49855202	134											1
reg144	9:126688327-126688530	9	126688327	126688530	204						LMX1B				1
reg150	17:78124390-78124631	17	78124390	78124631	242		TMC6	TMC6		TMC6	TMC6				1
reg167	9:64789734-64789960	9	64789734	64789960	227											1
reg17	3:113441535-113441718	3	113441535	113441718	184		CFAP44		CFAP44	CFAP44,AC112128.1	AC112128.1	AC112128.1	1
reg2.52	13:109791066-109791292	13	109791066	109791292	227			IRS2			AL162497.1				1
reg2.53_A	14:68628799-68629194	14	68628799	68629194	396		AL121820.2				RAD51B			1
reg2.53_B	14:68628943-68629052	14	68628943	68629052	110		AL121820.2				RAD51B			1
reg2.63_A	20:5504609-5504819	20	5504609	5504819	211		LINC00654			LINC00654						1
reg2.63_B	20:5504657-5504759	20	5504657	5504759	103		LINC00654									1
reg208	9:126676772-126676862	9	126676772	126676862	91						LMX1B					1
reg23	6:34514591-34514791	6	34514591	34514791	201		PACSIN1				PACSIN1					1
reg302.1	1:27368809-27369510	1	27368809	27369510	702			MAP3K6		FCN3	FCN3	FCN3			1
reg305.1	1:235011799-235012173	1	235011799	235012173	375											1
reg314.3	7:19772385-19772811	7	19772385	19772811	427				TMEM196	TMEM196	TMEM196					1
reg315	7:129720384-129720729	7	129720384	129720729	346						NRF1					1
reg318.1	12:53694614-53695303	12	53694614	53695303	690	2								2
reg318.2	12:53694614-53695303	12	53694614	53695303	690	2								2
reg39	8:144530396-144530586	8	144530396	144530586	191			C8orf82,LRRC24		ARHGAP39		ARHGAP39	1
reg67.2	16:1272302-1272436	16	1272302	1272436	135											1
reg69	16:34154047-34154247	16	34154047	34154247	201											1
reg71	16:46844065-46844251	16	46844065	46844251	187					CKBP1			1
reg74	16:85238394-85238583	16	85238394	85238583	190						GSE1				1
reg76	16:85291493-85291719	16	85291493	85291719	227						GSE1					1
reg86	19:22709150-22709399	19	22709150	22709399	250		AC024563.2			AC024563.2	AC024563.1		1	1
reg91	19:47754705-47754879	19	47754705	47754879	175		SNORD23,NOP53	SNORD23,NOP53		NOP53	NOP53					1
reg92	19:47754743-47754943	19	47754743	47754943	201		SNORD23,NOP53	SNORD23,NOP53		NOP53	NOP53					1
reg96	19:48568687-48568880	19	48568687	48568880	194						SULT2B1					1
Top50_Assay19	2:100322387-100322463	2	100322387	100322463	77		LONFR
UDX_276.6	20:23048541-23048737	20	23048541	23048737	197		THBD
reg42_43	9:127828280-127828471	9	127828280	127828471	192		ENG
Norm_R1_A119					112		SEPT9
